# Supplementary material for: The influence of pneumococcal positivity on clinical outcomes among patients hospitalized with COVID-19: A retrospective cohort study
Source: PLoS One. 2025 Aug 21;20(8):e0329474. doi: 10.1371/journal.pone.0329474 (PMC12370052; doi:10.1371/journal.pone.0329474)
Supplement: S1 Data — (XLSX) [file pone.0329474.s002.xlsx]

## Sheet: Raw data
	Sex 0: female 1: male	Age	Pneumococcal infection 0: No 1: Yes	HTN 0: No 1: Yes	DM 0: No 1: Yes	lung 0: No 1: Yes	Heart 0: No 1: Yes	Renal 0: No 1: Yes	Malignancy 0: No 1: Yes	CVA 0: No 1: Yes	Hema 0:No 1:Yes	Liver 0:No 1:Yes	WBC	Neut	Lym	N/L	Hgb	Plt	AST	ALT	T-prot	Alb	Bilirubin	BUN	Creatinine	Na	K	Cl	Ferritin	LDH	CRP	PCT	CURB-65	PSI	Blood culture 0: negative 1: positive		Sputum culture 0: negative 1: positive		Vasopressor 0: No 1: Yes	0: COT 1: HFNC 2: NIC 3: IMV	HFNC 0: No 1: Yes	NIV 0: No 1: Yes	MV 0: No 1: Yes	P/F ratio	ICU 0: No 1: Yes	2ndaryinfection 0: No 1: Yes	HAP 0: No 1: Yes	HAP Oragnism	Bacteremia 0: No 1: Yes
1	1	71	0	0	0	1	0	0	0	0	1	1	4400	3640	430	8.46512	11	46	37	50	5.1	3	0.69	19.1	0.97	137	3.3	102		553	0.19		1	121	0		0		0	0	0	0	0	450	0	0	0		0
2	1	83	0	0	0	1	0	0	1	0	0	0	17300	15290	1280	11.9453	15.3	199	39	31	5.5	2.8	0.51	18	0.35	130	4.3	95		1287	20.22	0.807	1	135	0		0		0	0	1	0	0	138	0	0	0		0
3	1	85	0	1	0	0	0	0	1	0	0	0	15800	14360	770	18.6494	12.4	374	25	13	6.8	4.1	0.69	27.5	0.7	136	4.7	101		523	2.26	1.31	2	125	0		0		0	0	0	0	0	135	0	0	0		0
4	0	56	0	1	0	0	0	0	0	0	1	1	2200	500	1510	0.331126	10.9	84	26	14	6.7	4.2	0.21	14.1	1	141	4.6	106		486	0.31	0.083	0	66	0		0		0	0	0	0	0	450	0	0	0		0
5	1	85	0	1	1	0	1	0	1	0	0	0	7100	5170	1350	3.82963	10.9	147	53	10	6.2	3.2	0.32	29.9	1.24	140	3.6	106	188.32	525	4.23	0.606	2	105	0		0		0	0	1	0	0	170	1	1	1	CAPA	0
6	0	58	0	1	0	0	0	0	0	0	1	0	35700	19490	13600	1.43309	14	201	31	33	6.4	4.2	0.5	9.3	0.64	132	3.9	93		542	1.42	0.087	0	78	0		0		0	0	0	0	0	450	0	0	0		0
7	1	79	0	0	0	0	1	0	0	0	1	0	2900	2490	130	19.1538	9.2	223	21	10	6.5	4.1	1.21	21.1	0.89	138	3.9	102		514	6.54	0.104	2	119	1	MSSA/Chemoport infection	0		0	0	0	0	0	400	0	0	0		0
8	1	80	0	0	0	0	0	1	0	0	1	0	12600	11760	400	29.4	11	223	23	14	5.3	3.1	0.27	36.2	1.7	135	4.7	99		695	23.37	0.882	2	150	0		0		0	0	1	0	0	150	1	0	0		0
9	1	71	0	0	0	0	0	0	0	0	1	0	4200	3250	480	6.77083	10.3	239	31	26	4.8	2.9	0.34	15	0.43	137	4	102		406	1.27		1	101	0		0		0	0	0	0	0	400	0	0	0		0
10	1	81	0	1	1	0	0	0	1	0	0	0	14300	9900	3130	3.16294	10.6	359	19	17	6.5	3.3	0.16	30.8	1.28	136	5.1	100		585	7.42	0.182	2	151	0		0		0	0	0	0	0	310	0	0	0		0
11	1	85	0	1	1	1	0	0	1	0	0	0	27700	26010	580	44.8448	9.3	331	13	13	5.3	2.5	0.33	50.5	1.08	138	4.9	104	852.17	379	24.25	3.98	2	165	0		0		1	0	0	0	1	296	0	0	0		0
12	1	74	0	0	0	0	0	0	0	0	1	0	7500	7060	280	25.2143	9.7	21	49	16	5.4	2.8	0.74	20.5	0.87	135	4.5	101		1166	19.72	0.204	3	155	0		0		0	0	1	0	0	147	1	1	1	CAPA	0
13	1	81	0	0	1	0	0	0	1	0	0	0	6200	4170	850	4.90588	12.4	86	40	28	7.3	4.3	0.31	16.3	0.92	134	4.6	96		441	11.51	0.712	2	121	0		0		0	0	0	0	0	236	0	0	0		0
14	1	74	0	1	1	0	1	1	0	0	1	0	4500	670	680	0.985294	8.7	52	99	95	6.3	3.4	0.36	54	3.19	134	4.5	101		815	38.12	18.4	2	144	0		0		0	0	0	0	0	320	1	0	0		0
15	1	68	0	1	1	1	0	0	1	0	0	0	20800	20220	150	134.8	12.5	342	31	22	7	3.9	0.31	17.5	0.37	142	4.4	90		611	16.87	0.935	2	178	0		0		0	0	1	0	0	256	1	0	0		0
16	0	67	0	1	0	0	0	1	0	0	0	0	5300	3270	1470	2.22449	9.2	166	16	9	6.7	4.1	0.35	48	5.66	139	3.7	99		413	1.81		2	97	0		0		0	0	0	0	0	400	0	0	0		0
17	1	75	0	1	1	1	1	0	1	0	0	0	11400	8440	1660	5.08434	13.6	360	53	77	6.7	3.6	0.9	44.9	0.87	139	5	104	1085.01	737	15.18	0.178	3	165	0		0		0	0	0	0	0	223	1	0	0		0
18	1	86	0	1	1	0	0	1	0	1	0	0	5500	3860	1190	3.2437	9.8	78	22	10	6.5	3.9	0.21	61.4	9.03	136	3.9	99		699	2.18	0.243	2	146	0		0		0	0	0	0	0	230	0	0	0		0
19	0	54	0	0	0	0	0	0	1	0	0	0	8600	6740	840	8.02381	13.3	226	181	94	6.5	3.6	4.22	110.3	0.57	136	4.4	94	1045.92	5257	5.21	0.174	0	84	0		0		0	0	0	0	0	191	0	0	0		0
20	1	68	0	1	1	1	0	0	1	0	0	0	2700	2090	440	4.75	14.5	157	28	15	6.1	3.5	0.29	8.5	0.68	136	2.9	100		847	17.76	0.624	4	173	0		0		0	0	1	0	0	133	1	0	0		0
21	0	57	0	0	0	0	0	0	0	0	1	0	700	290	180	1.61111	9.3	24	63	56	6.4	3.9	0.6	7.8	335	139	3.9	100		591	1.8	0.145	0	87	0		0		0	0	0	0	0	252	0	0	0		0
22	1	91	0	1	0	0	0	0	1	0	0	0	5100	4960	60	82.6667	9.5	142	40	17	4.1	2.5	1.04	13.6	0.53	123	3.9	95	502.1	459	20.32	0.833	2	181	0		0		0	1	1	0	1	152	1	1	1	MRAB	1
23	1	80	0	0	0	0	0	0	1	0	0	0	5800	2950	1720	1.71512	10.7	135	40	22	5.6	3	1.01	17.6	0.93	135	4	104	73.69	530	0.42		1	130	0		0		0	0	0	0	0	450	0	0	0		0
24	1	76	0	0	0	0	0	0	0	0	1	0	500	0	0	#DIV/0!	7.5	6	144	30	5.8	3.4	0.7	40.3	2.03	156	4.3	118		1272	21.12	2.94	5	236	0		0		1	3	0	0	0	69	1	1	0		1
25	1	73	0	0	1	1	0	0	1	0	0	0	9100	7790	880	8.85227	9.2	224	29	24	6.1	2.9	0.24	11.6	0.89	131	4.5	100		487	6.54	0.34	1	103	0		0		0	0	0	0	0	279	0	0	0		0
26	0	76	0	0	0	0	0	1	0	0	1	0	10500	8740	780	11.2051	9.6	422	31	36	6	3.4	0.34	24	1.08	131	4.2	95		619	14.55	0.175	2	106	0		0		0	0	0	0	0	450	0	0	0		0
27	1	65	0	0	0	1	0	0	1	0	0	0	9200	7320	1580	4.63291	10.9	175	27	46	5.7	3.1	0.48	26.5	0.62	137	4.6	102		962	23.37	0.323	2	145	0		0		0	0	0	0	0	320	0	0	0		0
28	1	63	0	1	0	0	1	0	0	0	1	0	1000	750	100	7.5	10.8	41	31	18	5.9	3.2	0.46	20.2	1.14	135	4	103		796	4.06	0.901	0	93	0		0		1	0	1	0	1	385	1	1	0		0
29	0	53	0	0	0	0	0	0	0	0	1	0	2800	230	1330	0.172932	12.2	268	54	65	6.3	4.3	0.44	8.2	0.47	135	4.2	99		481	13.86	0.084	0	73	0		0		0	0	0	0	0	404	0	0	0		0
30	1	33	1	0	0	0	0	0	0	0	0	0	5800	2990	1340	2.23134	17.1	204	22	20	7.8	4.7	0.5	13.7	1.02	139	3.6	103		375	1.88	0.141	0	33	0	0	0	0	0	0	0	0	0	450	0	0	0		0
31	0	71	1	1	1	0	0	0	0	0	0	0	8800	7470	1130	6.61062	11.3	190	65	49	7	3.3	0.58	20.6	1	138	3.6	106		765	10.78	0.081	2	101	0	0	0	0	0	1	1	0	0	92.2	1	1	0	0	0
32	1	67	1	0	1	0	0	0	0	1	0	0	1400	11750	1230	9.55285	12.3	294	25	9	6.8	3.2	0.7	29.9	0.99	151	3.8	114		695	19.98		4	177	0	0	1	ESBL(-) K. pneumonia	0	1	1	0	0	238.75	1	1	1	ESBL(-) K. pneumonia	0
33	1	69	1	1	1	0	1	0	0	0	0	0	900	510	230	2.21739	14.7	13	72	34	5.1	2.9	0.94	48.4	1.54	137	5.1	103	706.04	985	48.17	100	5	209	1	MRSA,MRSE	1	MRSA, MRAB	1	3	0	0	1	203	1	1	1	MRSA, MRAB, aspergillus, CMV	1
34	1	69	1	0	0	0	0	1	0	1	0	0	8200	6640	780	8.51282	10.5	441	26	46	6.7	3.3	1.58	30.7	1.79	148	4.5	111	1295.28	1016	34.01	100	4	199	0	0	0	0	0	1	1	0	0	99.33	1	1	0	0	0
35	1	78	1	1	1	0	0	1	0	1	0	0	7300	6210	610	10.1803	13.4	277	117	63	7.5	3.5	0.53	119.3	4.35	158	4.9	115			16.64	2.05	4	223	0	0	0	0	1	1	1	0	0	188.4	0	1	0	0	0
36	1	50	1	0	0	0	0	0	0	0	0	0	17400	14650	1880	7.79255	13.5	203	32	51	6.7	3.9	0.95	5	0.47	130	3.5	81		606	7.11	0.05	1	110	0	0	0	0	0	0	0	0	0	500	0	0	0		0
37	1	86	1	0	0	1	0	0	0	0	0	0	7200	5820	550	10.5818	15.2	100	30	10	6.9	3.6	1.18	36.2	1.36	137	4.8	102		653	12.74	0.48	2	116	0	0	0	0	0	0	0	0	0	234	0	1	1	0	0
38	1	78	1	0	0	0	0	1	0	1	0	0	3000	260	260	1	11.5	111	21	14	5.5	2	0.82	60.6	0.91	163	2.7	124		473	29.32	0.18	3	158	1	enterococcus faecium	1	MRSA	1	1	1	0	0	145	1	1	1	MRSA	1
39	1	77	1	1	0	0	0	0	0	0	0	0	2900	1990	850	2.34118	15.5	139	104	71	6.6	3.4	0.45	12.9	0.68	135	3.4	103	1545.79	1146	6.68	0.1	1	87	0	0	0	0	0	0	0	0	0	334.6	0	0	0		0
40	1	69	1	0	0	1	0	0	0	1	0	0	3400	2950	370	7.97297	12.5	63	44	33	5.4	2.8	0.93	26.1	1.01	135	4.1	103		1133	19.59	0.22	4	135	0	0	1	MRAB	0	3	1	0	1	104.4	1	0	1	MRAB	0
41	0	72	1	1	0	0	0	0	1	0	0	0	3800	3180	170	18.7059	8.2	270	30	17	5.7	2.6	0.04	17.1	0.54	138	4	106		1000	12.43	0.2	1	112	0	0	0	0	0	1	1	0	0	171.6	0	1	0		0
42	0	60	1	0	0	1	0	0	0	0	0	0	10000	8640	950	9.09474	12.3	151	29	19	7.4	4.3	0.84	13.1	0.46	141	3.6	108		623	15.33	0.06	0	50	0				0	0	0	0	0	375	0	0	0		0
43	1	80	1	1	1	1	0	0	0	0	0	0	5300	3520	860	4.09302	14.5	155	80	52	5.1	3	3.3	24.2	1.24	135	4.7	103		641	18.99	0.36	2	110	0	0	0	0	0	0	0	0	0	234.38	0	0	0		0
44	1	75	1	1	0	0	1	0	0	0	0	0	6400	4470	1200	3.725	12.1	150	115	71	5.1	2.9	0.68	12.8	0.93	133	3.6	102			15.43	21.7	3	145	1	Acinetobacter species (Non-baumannii)	1	Haemophilus influenzae	1	3	1	0	1	75.5	1	1	1	H. influenzae	1
45	1	83	1	1	1	1	0	1	1	0	0	0	17900	14450	2270	6.36564	12.7	191	23	6	6.3	3.1	0.63	20.9	1.94	136	5.2	107		464	12.58	0.17	4	173	0	0	0	0	0	0	0	0	0	335.7	0	1	1	0	0
46	1	93	1	0	0	1	1	0	0	0	0	0	6400	4130	1630	2.53374	14.7	117	251	97	7.6	3.6	3.42	39.2	1.31	146	4.5	105		884	10.7	0.41	3	223	0		0		0	3,1	1	0	1	478	1	1	1	0	0
47	1	83	1	0	1	0	0	0	0	0	0	0	3400	3240	150	21.6	10	77	26	6	5	2.5	0.54	85	2.41	145	4.4	119		585	19.89	6.16	4	213	1	s.pneumoniae	0		1	1	1	0	0	99	0	1	1	0	1
48	1	81	1	0	0	1	0	0	0	0	0	0	13100	10210	2000	5.105	12.3	301	41	22	5.5	2.7	0.31	26.9	0.56	143	3.9	106		556	12.79	1.3	2	81	0	0	1	pseudomonas	0	0	0	0	0	396	0	1	1	pseudomonas	0
49	0	91	1	1	1	0	0	0	0	0	0	0	9600	6010	3210	1.87227	10.4	365	22	16	6.5	2.6	0.4	12.4	0.55	147	3.9	113			10.47	0.58	2	101	0	0	0	0	0	0	0	0	0	330	0	1	1	0	0
50	1	31	1	0	0	0	0	0	0	0	0	0	7800	6400	1060	6.03774	16.2	175	53	75	6.8	4.2	0.5	16.5	1.27	139	4.5	104			3.62		0	31	0	0	0	0	0	0	0	0	0	455.5	0	0	0		0
51	1	92	1	1	1	0	1	0	0	0	0	0	14100	12820	370	34.6486	11.9	139	43	77	5.5	3.3	1.59	41.2	1.09	140	4.7	106		1317	13.43	0.16	3	172	0	0	0	0	0	1	1	0	0	100	0	1	1	0	0
52	1	67	1	0	1	1	0	0	0	0	0	0	13200	11700	900	13	15.7	155	21	15	7.1	3.5	1.12	16.7	0.97	138	4.5	103			8.83	4.13	1	117	0		0		0	1,2,3	1	1	1	225	1	1	1	0	0
53	0	96	1	1	0	0	0	1	0	0	0	0	5800	5360	330	16.2424	9.2	143	22	9	5.6	3	0.39	36.6	2.36	140	4	110		777	6.41	2.2	4	206	0	0	0	0	0	1	1	0	0	153.3	0	1	1	0	0
54	1	87	1	1	1	0	0	1	0	1	0	0	5200	3270	1470	2.22449	10.7	119	39	11	7.2	2.6	0.5	24.8	2.11	141	3.8	108	107.3		2.25	0.32	4	157	0		0		1	3	0	0	1	180	1	1	1	0	0
55	1	67	1	1	0	1	1	0	0	0	0	0	6900	5560	900	6.17778	13	121	25	29	6.1	3.5	1.86	24.9	1.06	144	3.3	110		3603	8.28	0.83	4	147	1	E. faecium	1	pseudomonas	1	1	1	0	1	79	1	1	1	pseudomonas	1
56	0	50	1	0	0	1	0	0	0	0	0	0	10400	6370	3190	1.99687	11.3	498	15	10	8.3	3.6	0.25	7.7	0.34	138	3.9	99			3.95	0.07	0	50	0		0		0	2	0	1	0	333.3	0	1	1	0	0
57	1	71	1	1	1	0	1	1	0	1	0	0	12400	10590	1020	10.3824	8.1	203	343	80	4.3	2.3	0.72	22.3	1.5	133	4.4	103		1071	6.15	2.37	4	231	0		0		1	0	0	0	0	253.3	0	1	1		0
58	1	80	1	1	1	0	0	1	0	1	0	0	24500	23620	690	34.2319	11.8	197	36	22	5.9	2.8	0.82	49.4	2.25	133	5.7	102	798.8	662	3.31	0.29	4	200	0		0		1	1	1	0	0	82.2	0	1	1	0	0
59	0	84	1	1	1	0	0	1	0	1	0	0	4300	3600	450	8	9.9	153	34	28	6.4	3.6	0.44	38.1	2.52	133	5.1	104	584	538	4.18	0.14	2	164	0		0		0	0	0	0	0	253	0	1	1	streptococcal pneumonia	0
60	1	90	1	1	0	1	1	0	0	1	0	0	9100	7590	1070	7.09346	9.9	109	36	12	5.7	2.3	0.9	16.5	0.44	131	4.3	98	215.59	640	14.5	3.51	1	150	0		1	MRAB	0	0	0	0	0	250	0	0	1	MRAB	0
61	0	91	1	1	0	0	0	0	0	0	0	0	11000	7750	1170	6.62393	12	313	82	33	6.5	3.2	0.42	8.4	0.44	140	3.2	98			5.66	0.06	2	121	0		0		0	1	1	0	0	140	0	1	1	0	0
62	0	83	1	1	1	0	1	0	0	1	0	0	10100	8690	1020	8.51961	10.7	98	114	61	6.2	2.8	1.04	12.6	0.52	145	3.1	109		1182	13.88	0.19	2	143	0		0		0	1	1	0	0	95.7	0	0	0	0	0
63	1	79	1	1	0	1	1	0	0	0	0	0	7300	6460	450	14.3556	11.1	114	21	24	4.2	2.5	0.96	24.1	0.44	146	3.7	100	718.05	515	0.03	0.06	4	159	1	corynebacterium	1	ESBL(+) K/ pneumonia	1	3	0	0	1	175	1	1	1	ESBL(+) K.pneumonia	1
64	0	83	1	1	1	0	0	0	0	1	0	0	15100	13890	620	22.4032	11.4	260	44	17	6.3	2.8	0.86	30.1	1.03	140	4.6	106	240.94	690	27.37	3.61	3	143	0		0		0	1	1	0	0	138.3	0	1	1	0	0
65	0	90	1	1	0	0	0	0	0	0	0	0	8200	7640	190	40.2105	10.4	275	14	8	6.4	3	1.24	35.2	0.45	138	4.3	107		524	17.38	9.98	3	140	0		0		0	1	1	0	0	366.7	0	1	1	0	0
66	1	89	1	1	0	1	1	0	0	0	0	0	10200	8580	950	9.03158	16.1	149	31	12	6.2	3.6	1.43	13.6	0.92	139	3.4	102		577	1.97		2	139	0		0		0	0	0	0	0	368.75	0	0	0		0
67	0	45	1	1	1	1	0	0	0	0	0	0	4400	2130	1830	1.16393	10	147	39	16	6.3	3.2	0.55	15	0.92	136	4	99		649	1.41		1	55	0		0		0	0	0	0	0	394	1 ( d/t VT storm)	0	0		0
68	0	86	1	1	0	0	1	0	0	1	0	0	6600	5140	1000	5.14	10.2	240	23	16	5.4	3	0.71	14.3	0.71	137	4.1	108			3.26	0.09	1	86	0		0		0	0	0	0	0	535.7	0	0	0		0
69	1	85	1	0	0	0	0	0	0	1	0	0	18000	17050	490	34.7959	14.4	250	26	22	5.9	3	0.32	48.1	0.94	143	4.3	107	664.28	675	19.32	14	2	155	0		0		0	0	0	0	0	194.4	0	1	1	0	0
70	1	89	1	0	0	1	1	0	0	0	0	0	11600	10280	930	11.0538	7	385	43	20	5.7	2.9	0.35	29.3	1.58	137	4.2	100		1980	7.39	0.79	4	219	0		0		0	1	1	0	0	108.9	0	0	1		0
71	1	65	1	0	1	0	0	1	0	0	0	0	8200	6770	1020	6.63725	8.2	727	136	5.9	6.7	3.2	0.5	47	1.93	136	5.9	104	265.71	897	24.64	0.35	2	125	0		0		0	1	1	0	0	129.8	0	1	1	0	0
72	0	88	1	1	0	0	0	0	0	0	0	0	4900	3780	690	5.47826	8.8	152	87	34	6.6	3.2	0.29	20.9	0.93	156	4	122	306	1316	20.84	1.42	3	128	0		0		0	1	1	0	0	124.4	0	1	1	0	0
73	1	86	1	1	1	1	1	1	0	0	0	0	10300	7480	1990	3.75879	14.4	160	66	18	7	4	0.69	35.2	1.74	138	4.8	101	390.6	1237	12.2	0.74	3	184	0		0		0	0	0	0	0	205	0	1	1	0	0
74	1	64	1	0	0	1	1	0	1	0	0	0	23200	22100	770	28.7013	12	224	13	13	5.1	2.7	0.36	22	0.61	130	4.6	93		558	12.81	0.009	2	154	0		0		0	1	1	0	0	98.65	1	0	0	0	0
75	0	59	1	0	0	0	1	0	1	0	0	0	4900	4210	330	12.7576	7.8	390	190	63	8.5	3.2	0.23	11.3	0.6	130	3.7	95	998.09	437	6.03	0.213	0	109	0		0		0	0	0	0	0	324.64	0	0	0		0
76	1	78	1	1	0	0	0	0	0	0	0	0	13500	13040	280	46.5714	10.8	88	30	13	5.5	3.1	0.53	24.2	1.12	134	3.9	98		491	16.89	200.4	4	148	1	ESBL(+) E.coli	0		1	1	1	0	0	728.33	1	0	0	0	1
77	1	85	1	1	1	0	1	0	0	0	0	0	7100	5170	1350	3.82963	10.9	147	53	10	6.2	3.2	0.32	29.9	1.24	140	3.6	106	188.32	525	4.23	0.606	2	125	0		0		0	1	1	0	0	405..6	1	1	1	Aspergillus	0
78	1	79	1	0	0	0	1	0	1	0	1	0	2300	1970	90	21.8889	8.7	200	23	8	6	3.6	0.7	19.1	0.59	139	3.9	102		467	9.65		2	129	1	MSSA	0		0	0	0	0	0	375	0	1	0		1
79	1	78	1	1	1	0	1	1	0	1	0	0	26600	24690	930	26.5484	10	235	31	13	6.4	4	0.42	23.5	3.51	139	4.4	94	741.78	719	12.19	51.8	2	138	0		0		0	1	1	0	0	148	1	1	1	0	0
80	0	63	1	1	0	0	0	0	1	0	1	0	3100	1330	1320	1.00758	9.4	117	20	32	9.4	3.4	0.33	18.8	0.68	135	4.3	100	2726.41	358	0.03		0	93	0		0		0	0	0	0	0	375	0	0	0		0
81	1	74	1	0	0	0	0	0	1	0	0	0	7500	7060	280	25.2143	9.7	21	49	16	5.4	2.8	0.74	20.5	0.87	135	4.5	101		1166	19.72	204	2	124	0	0	0	0	0	1	1	0	0	93.75	1	1	1	CAPA	0
82	0	74	1	1	1	0	1	0	1	0	0	0	4500	670	680	0.985294	8.7	52	99	95	6.3	3.4	0.36	54	3.49	134	4.5	101		815	38.12	18.4	2	184	0		0		0	0	0	0	0	342.86	1	1	1	0	0
83	0	67	1	0	0	0	0	1	0	0	0	0	5300	3270	1470	2.22449	9.2	166	16	9	6.7	4.1	0.35	48	5.66	139	3.7	99		413	1.81		2	117	0		0		0	0	0	0	0	655	0	0	0		0
84	1	75	1	1	1	1	1	0	1	0	0	0	11400	8440	1660	5.08434	13.6	360	53	77	6.7	3.6	0.9	44.9	0.87	139	5	104	1085.01	737	15.18	0.178	3	145	0		0		1		0	0	1	170	1	1	1	0	0
85	1	76	1	0	0	1	1	0	1	1	0	0	4000	2810	680	4.13235	12.6	175	21	15	5.7	3.9	0.33	16.1	0.99	140	3.6	105		336	3.02	0.091	1	126	1	MSSA	0		0	0	0	0	0	350	1	1	0	0	1
86	1	59	0	1	0	0	0	0	0	0	0	0	1600	1400	130	10.7692	15.3	77	37	23	5.5	2.8	1.65	41.1	1.19	150	3.5	115	1856.9	1036	27.48	2.82	4	189	0	0	1	ESBL(+) K.pneumonia & Psudeomonas & MRAB	1	1,3	1	0	1	82	1	1	1	ESBL(+) K.pneumonia & Psudeomonas & MRAB	0
87	0	55	0	0	0	0	0	1	0	0	0	0	8600	7710	480	16.0625	14	280	29	24	6.2	3.3	0.38	45.2	6.37	133	3	90		800	7.22	3.83	1	109	0	0	0	0	0	0	0	0	0	400	0	0	0	0	0
88	1	78	0	0	1	1	1	1	0	0	0	0	3500	2140	1220	1.7541	10.1	222	30	13	7.7	3.2	0.4	29.8	0.98	129	6.4	98	246.22	458	3.83		2	148	0		0		0	0	0	0	0	400	0	0	0		0
89	0	73	0	0	1	0	1	1	0	0	0	0	11500	9950	620	16.0484	8.3	182	18	12	6.8	3.3	0.5	149.8	6.23	144	6.2	114	2881.3	425	35.4	44.1	2	163	0	0	1	ESBL(+). E.Coli	0	0	0	0	0	457.14	1	1	1	ESBL(+) E.coli	0
90	1	52	0	1	1	0	0	0	0	0	0	0	8000	6140	1280	4.79688	16.5	48	55	71	7.1	3.9	0.71	13.1	0.94	137	4	104	1424.5	985	15.52	0.398	3	102	0	0	0	0	1	1, 3	1	0	1	65.9	1	1	1		0
91	0	87	0	1	1	1	1	1	0	1	0	0	900	610	200	3.05	9.2	251	42	13	5.7	2.9	0.35	26.9	0.35	138	3.5	102	574	614	4.72	0.094	4	167	0	0	0	0	0	1	1	0	0	161.6	1	0	0	0	0
92	1	35	0	0	0	0	0	0	0	0	0	0	3700	2070	960	2.15625	13.9	168	23	16	6.9	4.4	1.13	12.9	0.84	139	4.1	103		329	0.02	0.039	0	35	0	0	0	0	0	0	0	0	0	400	0	0	0		0
93	1	81	0	1	0	0	0	0	0	1	0	0	9400	7380	1230	6	16.3	93	92	44	7	3.6	0.67	57.6	1.39	155	4.4	111		1039	14.14	0.385	4	181	1	ESBL(-) E.coli	1	s.pneumonia	0	1	1	0	0	93.3	1	1	1	s.pneumonia	1
94	0	77	0	1	0	0	1	0	0	0	0	0	8200	7130	650	10.9692	15.5	244	29	24	7.5	4	0.94	22.6	0.77	136	2.8	97		579	22.16	0.048	2	137	0	0	0	0	0	0	0	0	0	249.25	0	0	0		0
95	0	75	0	0	1	1	0	0	0	0	0	0	13300	10570	2190	4.82648	11	338	27	18	6.2	3.1	0.44	31.7	0.62	133	4.9	99	585.8	946	14.7	0.128	3	105	0	0	0	0	0	1,3	1	0	1	138	1	1	1	0	0
96	0	60	0	0	0	0	0	0	0	1	0	0	15600	9510	1830	5.19672	15.3	304	31	26	8.3	4.7	0.58	6.6	0.54	142	3.8	108	834.4	1133	8.72	0.132	0	80	0	0	0	0	0	0	0	0	0	161.4	0	0	0	0	0
97	0	92	0	1	1	1	0	0	0	0	0	0	2900	2700	100	27	12.3	152	56	32	5.6	3.3	0.29	38.3	0.51	132	4	103			17.29		3	162	0	0	1	Pseudomonas, enterobacter	0	3	0	0	1	69	1	1	1	Eneterobacter, Pseumomonas	0
98	0	83	0	1	1	0	0	1	0	1	0	0	14400	13380	750	17.84	9.4	199	53	15	6.4	3	0.37	31.3	3.96	137	4.8	103		1124	21.82	1.94	3	193	1	MRAB	1	MRAB	1	3	0	0	1	157	1	1	1	MRAB	1
99	1	64	0	0	0	0	0	1	0	0	0	0	4200	3980	210	18.9524	7.4	77	19	11	5.1	2.7	0.38	44.1	4.59	137	4.2	111		682	12.11	0.684	1	154	1	ESBL(+) E.ocli	0	0	0	1	1	0	0	142.8	0	1	0	0	1
100	0	89	1	1	0	0	0	0	0	1	0	0	3800	3170	490	6.46939	12.7	139	30	14	6	2.7	0.61	21.4	0.24	142	3.8	114		490	9.11	0.339	3	119	0	0	1	ESBL(-) K .pneumonia	0	0	0	0	0	372.5	1	1	1	ESBL(-) K.pneumonia	0
101	1	53	0	1	0	0	1	1	0	0	0	0	5400	3820	700	5.45714	8.7	141	12	17	6.8	4.1	0.83	74.4	15.18	140	5.2	100	157.2	412	0.84	0.388	2	103	0	0	0	0	0	0	0	0	0	400	0	1	1	0	0
102	0	68	0	1	1	0	0	1	0	0	0	0	3300	2810	220	12.7727	8.8	68	53	25	5.2	2.7	0.29	48.9	1.65	145	3.6	106	214	628	21.02	2.01	2	78	0	0	0	0	0	0	0	0	0	300	0	1	1	0	0
103	0	46	0	0	0	0	0	0	0	0	0	0	4600	2840	1380	2.05797	10.5	247	43	31	6.9	3.8	0.37	4.3	0.41	140	3.5	105		731	2.46	0.03	0	46	0	0	0	0	0	0	0	0	0	478.32	0	0	1	0	0
104	1	32	0	0	0	0	0	0	0	0	0	0	3900	1260	2170	0.580645	14.8	205	21	33	7	4.5	0.77	11.9	0.93	139	4.2	104		351	0.1	0.07	0	32	0	0	0	0	0	0	0	0	0	400	0	0	0	0	0
105	0	28	0	0	0	0	0	0	0	0	0	0	4000	2420	720	3.36111	12.7	163	25	16	7.3	4.5	0.81	10.4	0.72	136	3.6	106		418	0.43	0.045	0	18	0	0	0	0	0	0	0	0	0	400	0	0	0	0	0
106	1	66	0	0	0	0	0	0	0	0	0	0	8300	5490	2150	2.55349	13.8	399	34	16	7	4.2	2.67	9.9	0.99	142	3.7	106		645	0.35	0.076	1	106	0	0	0	0	0	0	0	0	0	204.7	0	1	1	0	0
107	0	65	0	1	0	0	0	0	0	0	0	0	4500	1880	2160	0.87037	14.7	159	59	73	8.1	4.4	3.04	24.6	0.65	141	3.5	100		553	0.93	0.02	2	65	0	0	0	0	0	0	0	0	0	394.5	0	1	1	0	0
108	0	74	0	0	0	0	0	0	0	0	0	0	4000	3060	780	3.92308	12.7	161	26	14	6.5	3.6	0.76	9.9	0.49	135	4	101	485.5	558	14.4	0.057	1	74	0	0	0	0	0	0	0	0	0	290	0	0	0	0	0
109	1	86	0	1	1	0	0	1	1	0	0	0	9800	7090	1240	5.71774	14.8	275	43	34	7.2	3.2	0.77	22.7	1.71	139	4.2	107	861.6	819	11.18	0.157	2	136	0	0	0	0	0	0	0	0	0	133.3	0	0	0	0	0
110	0	78	0	1	1	0	0	0	0	1	0	0	6300	4100	1520	2.69737	14.9	202	42	29	8.3	4.1	0.97	15.9	0.77	136	3	98	145.6	493	3.81	0.114	1	98	0	0	0	0	0	0	0	0	0	250	0	1	1	0	0
111	1	79	0	0	0	1	0	0	0	0	0	0	7700	4100	2420	1.69421	13.7	397	37	58	7.8	3.4	1.48	13.4	1.14	136	4	102	1368.4	514	2.33	0.05	1	89	0	0	0	0	0	0	0	0	0	378	0	0	0		0
112	1	72	0	0	0	1	1	0	0	0	0	0	6300	3850	1620	2.37654	15.4	381	43	18	7.9	4.1	0.52	15.4	1.01	141	4.2	105	365.4	659	0.17	0.042	1	82	0	0	0	0	0	0	0	0	0	450	0	0	0		0
113	0	62	0	0	0	0	0	0	0	0	0	0	2900	2290	470	4.87234	14.1	101	90	77	6.6	3.6	0.81	8.6	0.46	135	3.8	97	1209	876	14.47	0.164	0	52	0	0	0	0	0	0	0	0	0	418.5	0	0	0		0
114	0	94	0	0	0	0	0	0	0	0	0	0	4100	980	2640	0.371212	14.1	162	24	15	6.9	4.2	0.52	14.9	0.59	140	3.9	109	78.5	507	0.09	0.043	1	84	0	0	0	0	0	0	0	0	0	400	0	0	0		0
115	1	65	0	1	0	0	0	0	0	0	0	0	4700	3920	550	7.12727	13.2	165	250	221	6.6	3.3	1.01	21.7	0.88	131	4.2	97	7352	1699	13.32	0.379	2	65	0	0	0	0	0	0	0	0	0	400	0	0	0		0
116	1	78	0	0	0	0	0	0	0	0	0	0	16900	15010	1230	12.2033	12.3	224	48	20	5.3	2.6	1.13	41.6	0.49	144	5	108		1902	9.8	0.563	5	178	1	Streptoohomonas maltiphilia , MRAB, ESBL(+0 K .pneumoniae	1	MRAB	1	3	1	0	1	64.4	1	1	1	MRAB	1
117	1	74	0	0	0	0	0	0	0	0	0	0	6400	5820	560	10.3929	14.3	149	60	31	6.3	3.4	1.11	31.7	0.62	129	3.7	98	1084.3	938	17.82	0.582	3	194	1	staphylococcus hominis	1	S.pneumoniae, MRAB	1	3	0	0	1	119	1	1	1	S.pneumoniae, MRAB	1
118	0	80	0	0	0	0	1	0	0	1	0	0	5800	4720	680	6.94118	14.1	152	42	19	5.1	2.8	0.65	23.8	0.52	141	2.9	105	169.9	674	11.67		4	180	0	0	0	0	0	3	1	0	1	221	1	1	1	0	0
119	1	43	0	0	0	0	0	0	0	0	0	0	3200	2630	450	5.84444	13.1	262	71	53	8.4	4.2	0.97	15.6	1.17	139	3.7	98	840.9	1017	12.51	0.195	1	93	0	0	0	0	0	1	1	0	0	204.3	1	1	1	0	0
120	1	64	0	0	1	0	1	0	0	0	0	0	13900	12910	540	23.9074	15	73	38	45	5.9	3.1	0.74	38.8	0.94	142	3.8	102		1037	27.06	0.074	2	104	0	0	0	0	0	1	1	0	0	118	1	1	1	0	0
121	0	90	0	1	0	0	1	0	0	0	0	0	6300	3660	1970	1.85787	9.9	195	27	11	6.6	3	0.54	29	0.58	142	4.1	102	419.7	473	1.73	0.046	3	140	0	0	0	0	0	1	1	0	0	171.7	1	0	0	0	0
122	0	85	0	1	0	0	0	1	0	0	0	0	15200	13790	590	23.3729	13.4	210	26	20	6.1	3	0.88	10.2	0.44	123	1.9	81		671	2.61	0.053	2	145	0	0	0	0	0	0	0	0	0	237.5	1	1	1	0	0
123	0	78	0	0	0	0	0	0	0	0	0	0	10000	9200	470	19.5745	10.8	178	81	38	6.6	3	0.88	37.7	0.78	135	4.8	100		1918	20.34	0.195	5	158	0	0	1	pseudomonas,MRAB	1	3	0	0	1	62	1	1	1	MRAB, pseudomonas	0
124	1	64	0	1	1	0	1	0	0	0	0	0	26500	25680	210	122.286	9.8	144	25	31	6.1	2.9	4.2	71.1	1.17	142	5.6	111		859	26.8	1.25	4	164	0	0	1	MRAB	1	3	1	0	1	178	1	1	1	MRAB	0
125	1	57	0	0	0	0	0	0	0	0	0	0	15900	14710	680	21.6324	14.7	279	37	15	6.1	2.6	0.64	23.7	0.59	134	4.6	105		1377	17.3	0.13	2	97	1	MRSE	1	MRAB,MRSA	0	1,3	1	0	1	133	1	1	1	MRAB,MRSA	1
126	1	87	0	0	1	0	0	1	1	0	0	0	11800	11360	180	63.1111	12.3	217	36	48	5.5	2.6	0.51	58.8	1.11	138	4.8	109		858	10.91	2.05	3	207	0	0	0	0	0	1,3	1	0	1	208	1	1	1	0	0
127	1	65	0	0	0	1	0	0	0	0	0	0	2800	2120	540	3.92593	13.5	133	67	40	5.5	2.8	0.72	15.5	0.69	139	3.9	105		1004	11.74	0.122	4	145	0	0	1	MRAB	1	1,3	1	0	1	127	1	1	1	MRAB	0
128	0	76	0	0	0	1	0	0	0	0	0	0	14200	12210	1240	9.84677	13.2	321	30	21	5.7	2.8	0.5	16.9	0.43	141	4	109	474.5	903	8.28		1	76	0	0	0	0	0	1	1	0	0	225.4	0	1	1	0	0
129	1	63	0	1	0	0	0	0	0	0	0	0	15100	14250	260	54.8077	12.5	216	83	38	5.4	3	1.1	14.3	0.72	133	3.9	100		1504	13.5	0.215	2	122	0	0	1	aspergillus	1	1,3	1	0	1	73	1	1	1	aspergillus	0
130	1	26	0	0	0	0	0	0	0	0	0	0	4900	2700	1340	2.01493	16.6	181	17	8	7.7	4.6	0.47	9.8	0.85	140	3.8	105	132.8	303	0.12		0	26	0	0	0	0	0	0	0	0	0	400	0	0	0	0	0
131	1	44	0	0	0	0	0	0	0	0	0	0	5200	4070	870	4.67816	14.1	157	62	95	6.4	4	0.81	11.3	0.79	138	3.1	97	2685.7	618	8.62		0	59	0	0	0	0	0	0	0	0	0	400	0	0	0	0	0
132	1	68	0	0	0	0	0	0	0	0	0	0	6900	5540	790	7.01266	13	228	37	20	5.4	2.6	1.24	22.7	0.88	140	4.1	108	679.2	998	21.04		5	138	0	0	0	0	1	3	0	0	1	67.5	1	1	1	0	0
133	1	72	0	0	0	1	0	0	1	0	1	0	23700	21610	1140	18.9561	13.8	145	68	22	6.4	3.6	1.92	15.2	0.63	137	4.7	105		631	29.69	1.56	2	142	0	0	1	ESBL(-) E.coli	0	1	1	0	0	121.5	1	1	1	ESBL(-) E.coli	0
134	1	83	0	1	1	0	0	0	0	0	0	0	20400	17690	880	20.1023	13	251	60	30	6.9	3.4	0.8	20.6	0.98	137	3.5	104	1698.58	534	9	5.64	4	143	0	0	0	0	0	0	0	0	0	300	1	1	1	0	0
135	1	73	0	1	1	0	1	0	0	0	0	0	7200	5730	860	6.66279	12.4	159	26	18	5.9	3.2	0.37	7.1	0.73	131	4	96			17.8		1	93	0	0	0	0	0	0	0	0	0	396	0	0	0	0	0
136	1	76	0	1	0	0	1	1	0	0	0	0	14000	12050	1150	10.4783	9.6	592	79	11	7.8	3.3	0.48	45.1	5.66	146	5	97	324.9	1110	24.61	2.46	4	156	0	0	1	Pseudomonas	0	3	0	0	1	114.4	1	1	1	pseudomonas	0
137	1	66	0	0	0	1	0	0	0	1	0	0	4200	2940	940	3.12766	10.8	98	36	29	5.2	3.1	0.24	13.8	0.47	136	4.3	104	109.53	591	3.21	0.12	2	146	0	0	1	Pseudomonas, ESBL(+) k.pneumoniae, MRAB	0	3	0	0	1	213.7	1	1	1	Pseudomonas, ESBL(+) k.pneumoniae, MRAB	0
138	0	94	0	1	1	1	0	0	0	1	0	0	25100	23480	1950	12.041	11.3	226	15	10	5.7	2.8	1.33	20.9	0.42	149	3.1	84		490	14.48	0.09	3	164	0	0	0	0	0	1	1	0	0	196.7	0	1	1	0	0
139	1	83	0	1	0	1	0	1	0	0	0	0	13600	10650	1370	7.77372	12.2	272	24	23	7.8	3.2	0.46	19.5	1.12	135	5.2	101		680	10.47	0.24	2	103	0	0	0	0	0	0	0	0	0	375	0	1	1	0	0
140	0	82	0	0	1	0	1	1	1	0	0	0	9400	8660	360	24.0556	13.5	149	29	38	6.4	3.1	0.65	38.7	1.29	138	5	107			35.89	4.77	4	242	1	MRSA	0	0	0	1	1	0	0	91.9	0	1	1	0	1
141	1	72	0	1	1	1	0	1	0	0	0	0	6600	5720	450	12.7111	13.1	155	29	26	6.8	3.8	0.45	49.2	1.82	127	5.6	95			9.07	0.21	2	172	0	0	0	0	0	0	0	0	0	161.1	0	0	0	0	0
142	1	74	0	0	0	0	0	0	1	1	1	0	15800	14130	1060	13.3302	11.6	346	56	16	6.1	2.6	0.58	27.6	0.6	143	4.6	111			22.12	0.46	4	194	0	0	1	MRAB,aspergillosis	1	3	0	0	1	134.9	1	1	1	MRAB,aspergillosis	0
143	1	78	0	1	1	1	0	1	0	1	0	0	15400	11810	3130	3.77316	8.5	200	49	26	5	2.6	0.56	12	0.57	136	4	104		962	21.21	0.74	1	128	1	candidia tropicalis	0	0	0	1	1	0	0	222.2	0	1	1	0	1
144	0	90	0	0	1	1	1	0	0	1	0	0	5700	4570	550	8.30909	8	126	53	29	6.9	3.7	0.97	37.9	1.18	139	4.7	110	238.13	427	13.04	0.13	3	190	0	0	0	0	0	0	0	0	0	484.4	0	1	1	0	0
145	0	81	1	1	1	0	0	1	1	1	1	0	4100	2580	1120	2.30357	10.6	91	29	13	6.9	3.2	0.4	43.9	2.47	142	4.3	104		472	8.52	0.47	3	191	1	MRAB	0	0	1	1	1	0	0	96	0	1	1	S.pneumoniae	1
146	1	84	0	0	0	0	0	0	0	0	0	0	6100	5130	390	13.1538	11.6	169	39	17	6	3.1	0.46	14.9	1.01	139	3.1	109		1223	11.85	0.18	3	114	0	0	1	MRAB	1	3	1	0	1	132.4	1	1	1	MRAB	0
147	0	81	0	1	0	0	0	0	0	0	0	0	8000	7140	620	11.5161	12.7	142	26	12	6.6	3.4	0.55	23.1	0.5	137	4.6	102		520	12.2	0.46	2	91	0	0	0	0	0	1	1	0	0	125.7	0	1	1	0	0
148	1	71	0	0	0	0	0	1	0	1	0	0	6400	5910	140	42.2143	13	56	61	25	5.5	3	0.46	17.5	5.04	130	3.1	93	2009.49	1072	14.35	11.4	2	141	0	0	0	0	0	0	0	0	0	363	0	1	0	0	0
149	0	85	0	0	0	1	1	1	1	1	0	0	9900	7530	1510	4.98675	9.7	272	29	9	7.9	3.9	0.61	42.4	2.25	137	4.6	102	120.44	579	5.34	0.47	3	195	0	0	0	0	0	0	0	0	0	452.5	0	0	0	0	0
150	1	64	0	0	0	1	0	0	0	0	0	0	5900	2830	1910	1.48168	13.8	210	25	16	6.6	3.9	0.54	16.9	0.73	139	4	106			2.61		0	64	0	0	0	0	0	0	0	0	0	325	0	0	1	0	0
151	0	74	0	1	0	1	1	0	0	0	0	0	6900	4290	1350	3.17778	11.4	180	40	31	7.2	3.7	1.02	10.5	0.47	142	3.4	99		433	2	0.09	1	84	0	0	0	0	0	0	0	0	0	291.5	0	1	1	0	0
152	1	92	0	0	1	0	0	0	0	0	0	0	2900	1920	690	2.78261	12.7	79	567	194	5.1	3.1	0.8	18.8	1.05	139	3.7	105		527	1.54	0.13	2	122	0	0	0	0	0	0	0	0	0	556.7	0	1	1	0	0
153	0	87	0	0	0	0	0	0	0	1	0	0	1400	1010	340	2.97059	10.5	143	37	17	6	2.9	0.98	12.9	0.24	130	3.3	96	271.48	464	9.62	0.42	2	127	0	0	0	0	0	0	0	0	0	225	0	1	1	0	0
154	0	31	0	0	0	0	0	0	0	0	0	0	11900	9850	1490	6.61074	8.9	179	37	16	6.6	3.7	0.32	7.2	0.38	138	4.9	101	66.72		22.88	15.2	1	71	0	0	0	0	0	0	0	0	0	352.2	0	1	1	0	0
155	1	70	0	0	0	0	1	1	0	0	0	1	17900	16540	590	28.0339	6.7	206	132	20	6.4	3.6	4.64	26.5	1.63	127	6.5	96		3848	7.86	1.01	3	210	0	0	0	0	1	3	0	0	1	86	0	1	1	0	0
156	0	90	0	0	1	1	0	0	1	0	0	0	10000	9200	430	21.3953	11.4	258	23	25	5.3	2.9	0.45	13.3	0.71	141	3.3	101		565	4.94	0.05	1	120	0	0	0	0	0	0	0	0	0	250	0	1	1	0	0
157	1	84	0	0	1	1	0	0	0	0	0	0	7500	5470	1360	4.02206	14.3	153	32	12	7.3	3.3	0.6	18.1	0.83	142	4	105		612	18.6	0.22	2	111	0	0	0	0	0	1	1	0	0	86.1	0	0	0	0	0
158	0	63	0	0	0	0	0	0	1	0	1	0	6500	5390	790	6.82278	7.6	245	55	21	8.1	2	0.26	81.1	2.22	134	3.7	103	390.49	367	19.63	1.58	1	133	0	0	1	pseudomonas	0	3, (ECMO 1/24~2/8)	0	0	1	90.9	1	1	1	Pseudomonas	0
159	0	81	0	1	1	1	0	0	0	0	0	0	12000	8100	2140	3.78505	12.7	426	25	10	6.8	3.7	0.29	15.1	0.8	134	4.2	96			4.64	0.09	1	81	0	0	0	0	0	0	0	0	0	322.9	0	1	1	0	0
160	1	88	0	0	0	1	1	0	0	0	0	0	6500	4350	1330	3.27068	15.9	119	25	14	6.6	3.2	0.66	15.2	1.04	134	4.2	102			4.51	0.11	2	118	0	0	0	0	0	0	0	0	0	210.7	0	1	1	0	0
161	1	58	0	1	1	0	0	0	0	0	0	0	4000	3580	270	13.2593	15.3	251	23	15	4.8	2.6	0.69	19.2	0.42	138	3.6	105		673	3.44	0.18	1	68	0	0	0	0	0	1	1	0	0	95.9	0	1	1	0	0
162	1	88	0	0	0	1	0	0	1	0	0	0	15000	14240	240	59.3333	15.2	160	30	13	6.8	3.2	1.81	18.6	0.87	142	4.1	108		489	17.96	0.43	2	168	0	0	0	0	0	1	1	0	0	192.2	0	1	1	0	0
163	0	76	0	0	0	0	0	0	0	0	0	0	3900	3440	340	10.1176	11.7	147	34	30	5.1	3.1	0.89	12.2	0.51	140	4.2	107		852	15.93		1	106	0	0	1	1	1	3	1	0	1	201.4	1	1	1	P/jirovecii	0
164	1	63	0	1	1	0	0	1	0	1	0	0	24500	22440	11500	1.9513	11.1	292	48	20	6.9	3.4	0.28	68.9	2.7	145	4.7	112	55.36		23.46	5.21	2	143	0	0	0	0	0	0	0	0	0	258.3	0	1	1	0	0
165	1	83	0	0	1	1	0	0	1	0	0	0	6500	5370	490	10.9592	13.4	242	27	11	7.7	3.6	0.41	11.8	0.74	129	4.4	92		343	6.1		1	153	0	0	0	0	0	1	1	0	0	243.3	0	1	1	0	0
166	0	87	0	1	0	0	0	0	0	1	0	0	800	430	290	1.48276	10.2	61	29	13	4.7	2.6	1.27	15.1	0.58	144	3.2	115	103.66	341	14.53	1.15	3	157	0	0	1	ESBL(-) K. pneumoniae	0	1	1	0	0	105.7	1	1	1	ESBL(-) K .pneumoniae	0
167	1	74	0	1	1	0	0	0	1	0	0	0	9700	8490	780	10.8846	8.2	184	15	15	6	3.1	2.11	29.7	0.65	139	3.6	104		555	13.39	0.11	3	144	0	0	0	0	0	1	1	0	1	91.2	1	1	1	0	0
168	0	81	0	1	0	1	0	0	0	0	0	0	15900	15300	11.6	1318.97	11.6	150	56	58	6.1	3.2	0.97	13.4	0.5	141	4.3	104		1040	3.88	0.11	1	91	0	0	0	0	0	1	1	0	0	228.6	0	1+ herpes genitalia	1	PCP	0
169	1	88	1	1	1	1	1	0	0	0	0	0	13100	12130	600	20.2167	11.3	143	3555	1343	6.4	3.7	1.59	52.2	1.15	151	4.8	114		7371	3.88	0.45	4	198	0	0	0	0		1	1	0	0	407.5	0	1	1	0	0
170	1	75	0	1	1	0	1	1	0	0	0	0	17300	15760	1060	14.8679	8.1	239	17	9	5.9	2.9	0.72	58.8	3.3	125	4.4	92	1972.03	398	24.85	0.92	2	155	0	0	0	0	0	0	0	0	0	433.3	0	1	1	0	0
171	1	58	0	0	0	1	0	0	0	0	1	0	1400	1070	160	6.6875	10.8	141	86	132	5.6	3	0.5	11.6	0.46	137	4.2	101	5559.72	1728	7	0.16	0	108	0	0	1	PCP	0	1	1	0	0	137.1	1	1	1		pneumocystis jirovecii
172	1	84	0	0	0	1	0	0	0	0	0	0	2600	1390	880	1.57955	9.2	147	63	31	6.5	2.9	0.92	12.7	0.78	133	3.2	96	1021.36	653	3.45	0.09	1	104	0	0	0	0	0	1	1	0	0	158.8	0	1	1	0	0
173	1	73	0	1	1	0	1	1	0	0	0	0	9400	7950	860	9.24419	11.5	154	20	12	6.7	3.6	0.57	67.2	6	126	4.2	95	334.77	676	7.69	0.27	2	183	0	0	0	0	0	0	0	0	0	305	0	1	1	0	0
174	1	73	0	1	1	1	0	0	0	0	0	0	3900	3390	270	12.5556	14.4	119	153	83	7.6	4.1	0.63	29.1	1.25	141	4.3	104			3.09	1.11	2	73	0	0	0	0	0	0	0	0	0	379.2	0	1	1	0	0
175	1	65	0	0	0	1	0	0	0	0	0	0	16400	12970	1030	12.5922	13.5	326	27	8	6.2	3	1.05	29.7	1.12	128	4.3	93		493	36.34	2.2	1	94	0	0	1	Streptococcus mitis/Streptococcus oralis	0	0	0	0	0	303.6	0	1	1	Streptococcus mitis/Streptococcus oralis	0
176	1	82	0	0	0	0	0	0	0	0	0	1	11500	9330	1540	6.05844	16.2	147	23	17	6.2	3.5	1.12	15.5	1.04	139	3.9	106		483	7.92	0.26	1	112	0	0	0	0	0	0	0	0	0	425	0	1	1	0	0
177	0	94	0	1	0	0	0	0	0	0	0	0	1700	1390	240	5.79167	11.5	80	19	11	5.3	2.7	0.62	31	1.46	139	4.6	106			10.54		3	184	0	0	0	0	0	1	1	0	0	172.2	0	1	1	0	0
178	1	86	0	1	0	1	0	0	0	0	0	0	34000	27980	990	28.2626	13.4	157	27	58	6	3.2	0.56	17.3	0.56	133	4.2	99		920	1.09	0.1	1	95	0	0	0	0	0	0	0	0	0	277.9	0	1	1	0	0
179	0	75	0	0	0	0	0	0	0	0	0	0	4300	2280	1210	1.8843	11.6	236	177	192	6.2	3.4	0.35	13.3	0.62	137	3.9	104		787	1.49	4.72	1	75	0	0	0	0	0	0	0	0	0	312.2	0	1	1	0	0
180	1	89	0	0	0	1	0	0	0	1	0	0	3900	2510	900	2.78889	10.2	269	61	26	5.9	3.2	0.24	16.6	0.46	137	4.5	105		664	8.05	0.1	2	139	0	0	0	0	0	0	0	0	0	274.3	0	0	0	0	0
181	1	40	0	0	0	0	0	0	0	0	1	0	3300	2200	560	3.92857	15.3	101	36	32	7.6	3.3	0.83	7.8	0.66	141	3.5	113	1275.4	437	1.45		0	70	0	0	1	pneumocystis jirovecii, streptococcus pneumonia	0	0	0	0	0	464	0	1	1	pneumocystis jirovecii, streptococcus pneumonia	0
182	1	76	0	0	0	1	0	0	0	0	1	1	9700	8430	990	8.51515	12.2	108	48	19	6.2	3.2	0.49	36.5	1.92	139	4.8	106		1173	19.58	0.83	2	156	0	0	0	0	0	1	1	0	0	168.6	0	1	1	0	0
183	0	72	1	1	0	0	1	1	0	0	0	0	9400	7710	1210	6.3719	11.1	167	40	9	6.4	3.4	0.56	48.8	2.18	140	5.5	106	549.27	817	38.63	30.9	4	192	0	0	0	0	1	3	1	0	1	141	1	1	1	0	0
184	1	57	0	0	1	0	0	0	0	0	0	1	18400	16210	1160	13.9741	12.1	213	23	11	5.6	3	0.28	27.9	1.18	141	4.8	113	500.39	487	12.55	1.02	3	167	0	0	0	0	1	0	0	0	0	354.5	0	1	1	0	0
185	0	70	0	0	0	0	0	0	0	0	1	0	10900	8910	610	14.6066	8.1	189	22	6	6.2	2.5	1.37	46.4	0.46	140	3.9	104	734.68	1336	6.49	0.91	3	150	0	0	0	0	1	1	1	0	0	180.7	0	1	1	0	0
186	0	66	0	1	0	0	0	0	0	1	0	0	6500	5300	810	6.54321	11	285	19	14	6.3	3	0.27	14.3	0.55	143	3.5	106			9.62	0.06	2	106	0	0	0	0	0	0	0	0	0	350	0	1	1	0	0
187	0	77	1	1	1	0	1	0	0	0	0	1	22400	18170	1460	12.4452	9.8	229	33	23	5	1.9	0.94	38.5	0.59	122	5.5	95	178.56	649	5.83		3	177	0	0	0	0	0	1	1	0	0	371.4	0	1	1	0	0
188	1	84	1	0	1	0	0	0	0	0	0	0	9800	7740	940	8.23404	13.7	128	76	29	6.2	3.5	0.96	20.7	1.01	132	3.8	100		629	7.52	5.38	2	94	0	0	0	0	0	0	0	0	0	250	0	1	1	0	0
189	1	82	0	1	0	0	1	0	0	0	0	0	7200	5770	960	6.01042	13.4	130	31	13	6.7	3.8	0.74	10.1	0.89	135	3.7	103			4.23		1	92	0	0	0	0	0	0	0	0	0	445.8	0	0	0	0	0
190	1	84	0	1	1	0	1	1	0	0	0	0	9500	7690	860	8.94186	9.5	97	25	35	6.4	3.5	0.87	72.5	9.35	132	5.2	95		471	4.9	1.38	2	184	0	0	0	0	0	1	1	0	0	235	0	1	1	0	0
191	1	71	0	1	0	0	1	1	0	0	0	0	8300	6640	950	6.98947	11.2	155	35	15	5.1	2.6	0.52	510.5	2.58	141	4.9	110	401.54	623	21.83	6.76	2	121	0	0	1	ESBL(-) K.pnmeumoniae	0	1	1	0	0	97.6	0	1	1	ESBL(-) K.pnmeumoniae	0
192	1	68	0	0	1	0	1	1	0	0	0	0	12700	11240	500	22.48	12.3	137	34	19	6.5	3.9	0.71	55.29	2.9	129	4.9	92			5.81	1.74	2	138	0	0	0	0	0	0	0	0	0	420.5	0	1	1	0	0
193	0	71	0	1	1	0	1	0	1	0	1	0	2400	1970	250	7.88	12.7	79	53	16	6	3.1	0.45	15	1.13	142	4.3	108		647	8.98	0.1	1	121	0	0	0	0	0	1	1	0	0	129.1	0	1	1	0	0
194	1	69	0	0	0	0	0	0	1	0	0	0	3700	2940	290	10.1379	9	166	19	4	7.7	3.5	0.34	22.3	0.94	137	4.2	99	374.62	238	1.4	0.03	2	109	0	0	0	0	0	0	0	0	0	400	0	0	0	0	0
195	1	76	0	1	1	0	0	1	0	1	0	0	6700	5340	520	10.2692	8.1	126	93	19	5.2	2.8	0.58	56.6	2.83	141	4.6	111		487	3.05		2	136	0	0	0	0	0	0	0	0	0	480.8	0	0	0	0	0
196	1	84	0	0	0	1	1	0	1	1	0	0	2100	1560	490	3.18367	13.1	141	28	18	6.6	3.6	0.73	13.2	0.8	136	3.6	101	46.41	397	11.28	1.1	1	144	0	0	0	0	0	0	0	0	0	386.7	0	1	1	0	0
197	0	77	0	1	1	1	0	0	0	0	0	0	3700	2160	1160	1.86207	11.5	232	44	36	7.1	3.5	1.14	23.2	0.5	138	3.8	94			1.91		2	77	0	0	0	0	0	2	0	1	0	276	0	1	1	0	0
198	1	66	0	0	0	0	0	0	0	1	1	0	3400	2590	600	4.31667	14.1	115	76	36	7.1	3.8	0.55	10.8	0.83	135	3.3	100	746.19	1399	15.54	0.29	2	136	1	MRSA,MRAB	1	MRSA,MRAB	1	3	0	0	1	172.9	1	1	1	MRAB.MRSA	1
199	1	73	0	0	1	0	1	0	0	1	0	0	7000	6510	220	29.5909	11.3	303	13	14	5.4	2.7	1.07	32	0.59	148	3.7	115			26.8	1.83	3	143	0	0	0	0	0	1	1	0	0	216.7	0	1	1	0	0
200	1	81	1	0	0	0	1	0	0	1	0	0	7500	5430	950	5.71579	11.8	78	22	6	7.2	2.9	0.62	8.9	0.47	137	4.3	105		293	3.42	0.16	3	171	1	MRAB	0	0	1	1	1	0	0	191.4	1	1	1	0	1
201	0	84	1	1	1	0	0	1	0	0	0	0	4300	3600	450	8	9.9	153	34	28	6.4	3.6	0.44	38.1	2.52	136	5.7	104	584	538	4.18	0.14	2	124	0	0	0	0	0	0	0	0	0	255	0	1	1	0	0
202	1	77	0	1	0	1	1	0	0	0	0	0	10100	7890	1200	6.575	13.5	247	76	56	5.9	3.2	0.76	35.2	0.97	141	4.4	110			11.64		2	127	0	0	0	0	0	0	0	0	0	259.23	0	0	0	0	0
203	1	88	0	1	1	1	0	0	0	0	0	0	4000	2870	540	5.31481	10.9	189	61	17	6.2	2.6	0.88	30.2	1.01	136	4.7	104			7.82		2	118	0	0	0	0	0	0	0	0	0	327.9	0	0	0	0	0
204	1	76	0	0	0	0	0	0	0	0	0	0	5200	4260	200	21.3	8.3	194	16	6	4.5	2	0.51	19.8	0.57	143	2.8	99	826.36	458	14.1	3.93	4	156	0	0	0	0	1	1	1	0	0	121.7	1	1	1	0	0
205	0	77	0	0	0	1	1	1	0	0	0	0	5200	4470	370	12.0811	7	272	39	18	5.3	2.8	0.59	22.3	0.97	132	4	99	3560.18	713	14.74	0.19	2	55	1	Corynebacterium	1	pneumocystis jirovecii	1	0	1	0	1	378	1	1	1	pneumocystis jirovecii	1
206	1	49	0	1	0	0	0	1	0	0	1	0	3300	2780	210	13.2381	9.1	124	22	20	4.7	2.7	0.3	81.3	2.38	133	4.6	112		487	8.1	0.46	1	159	1	MRAB, enterococcus	1	MRAB	0	1	1	0	1	93.9	1	1	1	MRAB	1
207	1	69	0	0	1	0	1	0	0	0	1	0	3900	3090	370	8.35135	14.3	108	23	18	6.3	3.6	0.63	23.5	0.65	134	3.8	95		484	1.03		2	109	0	0	0	0	0	0	0	0	0	400	0	0
208	0	66	0	0	0	1	0	0	0	0	0	0	4400	2240	1670	1.34132	12.7	241	30	23	7	3.8	0.22	12.2	0.39	130	4.4	95		979	0.78	0.05	1	76	0	0	0	0	0	0	0	0	0	287.18	0	1	1	0	0
209	1	81	0	0	0	1	0	1	1	0	0	0	5600	3880	1280	3.03125	13.5	153	28	27	146	3.4	0.34	15.1	0.86	143	3.9	104		503	2.27		1	151	0	0	0	0	0	0	0	0	0	280	0	1	1	0	0
210	1	80	0	1	0	1	1	0	0	0	0	0	7300	6460	450	14.3556	11.1	114	38	21	4.2	2.5	0.96	24.1	0.44	147	3.7	100		515	0.03	0.06	3	170	1	corynebacterium	1	ESBL(+) K.pnuemoniae	1	3	0	0	1	203.75	1	1	1	ESBL(+) K.pnuemoniae	1
211	0	84	0	1	1	0	1	0	0	0	0	0	9200	8540	620	13.7742	13.1	136	55	82	5.6	3	0.49	15.5	0.61	142	3.2	103	575.87	1068	19.56	0.65	1	95	1	MRAB	0	0	1	1	1	0	1	170	1	1	1	0	1
212	0	85	0	1	1	0	0	0	0	1	0	0	15100	13890	620	22.4032	11.4	260	44	17	6.3	2.8	0.86	30.1	1.03	140	4.6	106	240.94	690	27.37	3.61	3	134	0	0	0	0	0	1	1	0	0	151.25	0	0	1	0	0
213	0	77	0	0	0	1	0	0	1	1	1	0	8600	8160	370	22.0541	9.8	111	42	9	4.9	2.5	0.39	30.8	0.84	135	4.4	105		1331	27.86	17.1	5	187	0	0	1	MRAB	1	3	0	0	1	140.5	1	1	1	MRAB	0
214	1	74	0	1	1	0	0	1	0	1	0	0	14600	11900	740	16.0811	10.7	172	17	16	5.9	2.8	0.6	71.3	2.74	144	5.4	115	601.92	677	35.81	29.4	3	174	0	0	1	MRAB	1	3	0	0	1	51.58	1	1	1	MRAB	0
215	0	88	0	1	0	0	1	0	0	1	0	0	19300	18620	360	51.7222	10	141	32	13	4.8	2.4	0.83	20.4	0.33	110	4.5	84		563	5.48		3	158	0	0	0	0	0	1	1	0	0	183.38	0	1	1	0	0
216	0	77	0	1	0	1	0	0	0	1	0	0	25500	23590	890	26.5056	9.7	223	23	16	7.7	4.3	0.6	22.9	0.68	140	5.1	105		350	27.61	0.74	1	77	0	0	0	0	0	0	0	0	0	400	0	0	0	0	0
217	1	84	0	1	0	1	0	1	0	0	0	0	13500	9020	1170	7.7094	9	173	80	44	4.5	2.3	0.48	31.4	1.94	139	2.8	109		878	25.87	3.23	4	194	1	MRAB	1	MRAB	1	3	0	0	1	96.25	1	1	1	MRAB	1
218	0	26	0	0	0	0	0	0	0	1	0	0	7000	5110	1690	3.02367	11.6	234	25	5	6.6	3	0.34	11.5	0.31	141	3.8	104		607	16.21	8.28	1	26	0	0	0	0	0	1,3	1	0	1	82.44	1	1	1	0	0
219	0	85	0	1	1	0	0	0	1	0	1	0	1400	220	960	0.229167	9.7	171	29	16	4.8	2.8	0.33	17.8	0.91	135	3.7	106		680	6.46	0.08	1	105	0	0	0	0	0	0	0	0	0	400	0	1	1	0	0
220	1	72	0	1	1	0	1	1	0	1	0	0	3800	3170	410	7.73171	10.1	82	36	14	6.5	2.8	1.47	31	5.4	138	3.4	97	3437.71	682	19.65	11.4	3	172	0	0	0	0	0	1	1	0	0	149.2	1	1	1	1	0
221	1	78	0	1	1	0	0	0	0	0	1	0	2800	1610	1110	1.45045	10.5	70	19	17	6.6	3.1	0.75	30.2	0.9	137	4.3	102		965	20.04	0.14	2	158	0	0	0	0	0	0	0	0	0	417	0	0	0	0	0
222	0	31	0	0	0	0	0	0	0	0	1	0	2400	1830	460	3.97826	10.4	150	37	14	5.8	3.3	0.53	5.7	0.64	140	3.4	108			9.07	5.41	0	61	0	0	0	0	0	1	1	0	0	132.6	0	1	1	0	0
223	1	67	0	1	1	0	1	1	0	1	0	0	3700	2650	720	3.68056	14.7	106	50	25	6.7	4	0.63	25.2	1.84	135	4.4	101			15.95	0.19	2	107	0	0	0	0	0	0	0	0	0	294	0	0	0	0	0
224	1	77	0	1	1	0	1	0	1	0	0	1	10000	9370	340	27.5588	9.8	90	48	44	7.4	2.7	2.71	70.1	1.31	136	5.6	105		762	13.95	0.95	4	237	1	ESBL(-) K.pneumonia	1	ESBL(-) K.pneumonia	0	3	0	0	1	189	1	1	1	ESBL(-) K.pneumonia	1
225	1	77	0	0	0	1	0	0	0	0	0	0	10400	7780	1340	5.80597	15.8	318	26	9	7.3	3.4	0.47	11.3	0.81	131	4.5	98		565	3.51	0.09	2	137	0	0	0	0	0	0	0	0	0	216	0	0	0	0	0
226	1	77	0	0	0	0	1	0	0	1	0	0	3700	3120	450	6.93333	11.2	192	58	15	6.9	3.4	1.86	12.2	0.69	125	4.4	96		464	3.61	0.47	3	177	0	0	0	0	1	0	0	0	0	400	0	0	0	0	0
227	1	73	0	0	0	1	0	0	1	0	0	0	12100	10440	680	15.3529	12.2	241	30	15	6.1	3.2	0.46	14.5	0.9	140	4.1	105		633	9.58	0.11	1	113	0	0	1	cinetobacter nosocomialis	0	0	0	0	0	181.4	0	1	1	cinetobacter nosocomialis	0
228	1	64	0	1	1	1	1	0	0	0	0	0	8000	6090	1150	5.29565	14.1	167	79	19	7	3.8	0.81	26.9	0.66	139	4.1	104		1407	9.4	0.08	3	94	0	0	0	0	0	3	0	0	1	81.1	1	1	1	0	0
229	1	73	0	0	0	0	1	0	0	1	0	0	12100	10350	850	12.1765	11.5	171	86	34	7.2	3.7	0.63	31.6	1.6	148	3.4	108		3363	23.42	15.8	3	163	1	ESBL(+) K.pneumoniae	0	0	1	1	1	0	0	168.3	1	1	0	0	1
230	1	82	0	1	1	0	0	1	1	0	0	0	3700	2880	480	6	12.4	182	72	42	5.5	2.9	1.06	40.6	1.6	134	4.3	100			8.44	0.26	2	162	0	0	0	0	0	0	0	0	0	191.7	0	1	1	0	0
231	0	90	0	1	1	0	0	0	0	1	0	0	9000	7120	1030	6.91262	12.1	193	18	8	6	3.1	0.39	17.2	0.7	143	4.2	103		473	3.24	0.13	2	150	0	0	0	0	0	1	1	0	0	203.9	0	0	0	0	0
232	0	82	1	1	1	1	0	0	0	0	0	0	6100	4770	1260	3.78571	7	310	29	13	4.9	2.7	0.75	9.4	0.31	139	2.6	108	28.54	781	1.8	3.51	3	152	0	0	0	0	1	1,3	1	0	1	87.5	1	1	1	1	0
233	0	88	0	1	0	1	0	0	1	1	0	0	15200	13940	810	17.2099	11.3	164	56	36	5.2	2.8	0.58	11	0.15	135	3.4	97			23.95	6.27	2	138	0	0	0	0	0	0	0	0	0	400	0	1	1	0	0
234	1	62	0	1	0	0	0	0	1	0	0	0	5700	5380	200	26.9	13.6	209	22	11	5.6	2.3	1.24	57.1	2.3	160	3.1	125	3120.44	662	32.05	8.41	4	182	0	0	1	ESBL(-) K .pneumonia	1	3	0	0	1	82.2	1	1	1	ESBL(-) K .pneumonia	0
235	1	79	0	1	1	0	1	0	0	1	0	0	14200	12500	610	20.4918	11.3	152	16	12	5.6	3	0.73	31.8	1.63	138	4.1	105	514.73	435	28.51	3.43	2	139	0	0	0	0	0	1	1	0	0	121.1	0	1	1	0	0
236	0	82	0	1	1	0	1	0	0	0	0	0	8700	8560	850	10.0706	10.1	164	34	16	6.9	2.6	0.33	38.5	1.52	135	5.7	102			11.29	0.73	3	172	0	0	0	0	0	0	0	0	0	531.25	0	1	1	0	0
237	1	86	0	0	0	0	0	0	0	1	0	0	10900	10240	320	32	14.5	252	29	14	6.9	3.6	0.62	22.2	1.03	138	3.9	102	664.28	675	20.85	14	3	136	0	0	0	0	0	0	0	0	0	375	0	1	1	0	0
238	0	81	0	0	1	0	0	0	0	1	0	0	4600	4250	340	12.5	7.5	269	43	19	5.4	2.4	0.37	21	0.43	136	4.4	102	236.17	783	28.3	19.3	4	151	0	0	0	0	0	1	1	0	0	180	0	1	1	0	0
239	1	78	0	0	0	1	0	1	0	1	0	0	8800	7980	600	13.3	8.8	150	11	6	5.7	2.5	0.51	63.8	3	144	4.1	110	819.25	318	28.46	1.51	3	178	0	0	0	0	0	1	0	0	0	207.4	0	1	1	0	0
240	1	73	0	0	0	1	1	1	0	0	0	0	10900	10460	220	47.5455	11.6	127	51	37	5.7	3.1	0.28	48.2	4.12	142	4.8	107		780	15.08	56.9	3	143	0	0	0	0	0	0	0	0	0	728.6	0	1	1	0	0
241	1	82	0	0	0	1	1	0	1	0	0	0	5100	3130	960	3.26042	12.5	117	405	11	6.5	3.8	0.6	18.9	0.9	141	4.2	106			7.17	0.15	1	132	0	0	0	0	0	0	0	0	0	332.5	0	1	1	0	0
242	1	82	0	1	1	0	1	0	0	0	0	1	13700	11040	1510	7.31126	16	182	80	36	6.9	2.9	0.93	48.6	1.32	157	3.7	117		666	10.66	0.24	3	172	0	0	0	0	0	3	0	0	1	214	1	0	0	0	0
243	0	96	0	0	0	0	0	0	0	1	0	0	1800	1170	560	2.08929	12.4	119	42	17	6.7	3.6	1.02	18.2	0.97	134	3.6	98		529	24.39	10.9	1	116	0	0	0	0	0	1	1	0	0	126.3	0	1	1	0	0
244	1	86	0	0	0	1	0	0	0	0	0	0	10700	9900	490	20.2041	10.2	125	41	18	6.7	3.1	0.96	24.5	1.12	136	3.8	103		645	17.28	2.44	2	96	0	0	0	0	0	0	0	0	0	535.7	0	0	0	0	0
245	1	81	0	0	0	1	1	0	0	1	0	0	10300	9070	1000	9.07	10.1	499	35	8	5.4	2.5	0.88	36.5	1.4	135	5.5	106	1232.79		17.71	16.7	4	151	0	0	0	0	0	0	0	0	0	325	0	1	1	0	0
246	0	85	0	1	1	0	0	0	0	0	0	0	9100	8750	330	26.5152	12.4	191	38	28	6.5	3.4	0.51	32.6	1.4	128	3.5	98			6.22	0.27	3	155	0	0	0	0	0	1	1	0	0	96.7	1	1	1	0	0
247	1	80	0	1	0	0	1	1	0	0	0	0	5200	3520	1100	3.2	9.8	137	52	63	6.4	3	0.7	44.7	2.29	140	4.9	108	513.83	754	6.17	0.12	4	210	0	0	1	MRAB	1	1	1	0	0	236.8	1	1	1	MRAB	0
248	1	86	0	1	1	1	0	1	1	1	0	0	5600	3760	1080	3.48148	9.4	160	64	88	5.6	2.7	0.33	80.4	2.02	132	5.2	102		320	13.3	0.83	3	216	0	0	0	0	0	0	0	0	0	430.6	0	1	1	0	0
249	1	78	0	1	1	1	0	0	0	1	0	0	4800	2170	1500	1.44667	13.8	84	37	9	6.5	3.5	0.58	14.6	0.77	139	3.1	98		661	5.21	0.1	2	118	0	0	0	0	0	0	0	0	0	333.3	0	1	1	0	0
250	1	89	0	0	0	1	0	1	0	1	0	0	5800	4970	490	10.1429	12.3	199	28	8	5.7	2.9	0.42	16.1	0.51	130	4.3	98		340	3.62	0.07	2	149	0	0	0	0	0	0	0	0	0	300	0	1	1	0	0
251	1	88	0	1	0	0	0	0	0	1	0	0	6700	6050	560	10.8036	11.3	134	51	23	7.2	2.7	0.46	34.6	2.72	142	3.8	108		875	16.51	15.7	3	159	0	0	0	0	0	1	1	0	0	133.3	0	0	0	0	0
252	0	63	0	1	0	1	0	0	0	1	1	0	16300	14950	650	23	12	286	34	23	6.4	3.4	0.77	16.9	0.93	134	3.9	99			18.9	0.12	2	143	0	0	1	pseudomonas	0	3	0	0	1	111	1	1	1	pseudomonas	0
253	1	76	0	0	0	0	0	0	1	0	0	0	5000	3460	1200	2.88333	12.3	97	37	22	5.7	3.2	0.45	12.9	0.49	135	3.9	104		603	5.92	0.07	1	106	0	0	0	0	0	0	0	0	0	530.8	0	0	0	0	0
254	0	85	0	1	0	1	0	0	1	0	0	0	25500	23940	460	52.0435	13	164	18	11	5	2.8	0.31	67.7	2.36	136	4.4	103			24.33	9.47	2	175	0	0	0	0	0	0	0	0	0	260	0	1	1	0	0
255	1	74	0	0	0	1	0	0	1	0	0	0	4900	3150	1320	2.38636	13.8	147	24	28	7.2	4.1	0.68	14.2	0.9	140	4	105		556	1.09	0.06	1	104	0	0	0	0	0	0	0	0	0	395	0	0	0	0	0
256	0	90	0	0	0	0	1	1	0	0	0	0	9200	7510	1190	6.31092	10	140	64	26	5.7	2.8	0.38	28.2	1.7	145	5.8	119	575.87	849	18.33	0.38	3	190	0	0	0	0	0	0	0	0	0	280.4	0	1	1	0	0
257	1	76	0	1	0	1	0	0	1	0	0	0	11400	8880	12.5	710.4	10.7	251	34	16	6	3.5	0.65	30.6	1.42	137	4	105		790	7.59	0.09	2	146	0	0	0	0	0	1	1	0	0	103	1	0	0	0	0
258	0	84	0	1	0	0	0	0	0	1	1	0	11200	6800	3830	1.77546	12.1	267	54	28	7	2.5	0.3	17.6	0.43	138	4.2	103		1112	11.43	6.96	1	124	0	0	0	0	0	0	0	0	0	146.5	0	1	1	0	0
259	1	88	0	0	0	1	0	1	0	0	0	0	19400	16180	1960	8.2551	13.1	219	30	15	7.1	2.5	0.42	31.4	1.5	138	5.3	104	1002.52	476	12.14	0.64	4	198	0	0	1	MRAB	1	3	0	0	1	235.6	1	1	1	MRAB	0
260	0	75	0	1	1	0	0	0	0	1	0	0	14900	10310	3100	3.32581	15.4	140	36	12	4.7	2.6	0.51	24.2	1.61	149	2.3	119	571.88	670	5.71	0.21	4	165	0	0	0	0	0	0	0	0	0	400.4	0	1	1	0	0
261	0	95	0	1	0	0	0	0	0	1	0	0	6800	6030	420	14.3571	10.2	113	31	23	6.7	3.9	0.37	31.6	1.22	140	5.1	107			11.26	14.6	3	195	0	0	0	0	0	1	1	0	0	275.7	0	1	1	0	0
262	1	67	0	0	1	0	0	0	1	0	1	0	14900	3680	9970	0.369107	15.1	122	51	14	6.1	3.3	0.59	17.1	1.01	135	5.6	100		1208	21.29	0.35	3	187	1	MRAB	1	MRAB	1	3	1	0	1	79	1	1	1	MRAB	1
263	1	88	0	0	1	0	0	0	0	1	0	0	13100	12640	380	33.2632	9.7	168	86	58	6.4	3.2	0.89	21.4	0.58	130	4.5	97	813.36	449	20.02	5.5	2	168	0	0	0	0	0	1	1	0	0	459.2	0	1	1	0	0
264	1	64	0	0	0	1	1	0	1	0	0	0	18200	16560	660	25.0909	12.1	207	11	10	5	2.7	0.42	24.8	0.64	131	4.4	93		544	11.29	0.147	2	164	0	0	0	0	0	1	1	0	0	175.6	0	1	1	0	0
265	1	76	0	1	0	0	0	0	1	0	0	0	9100	7230	650	11.1231	9.3	222	16	7	6	3.1	0.16	11.6	0.37	141	4	100		428	11.05	0.084	3	206	0	0	0	0	0	3	0	0	1	265	1	1	1	1	0
266	0	35	0	0	0	1	0	0	1	0	1	0	200	0	0	#DIV/0!	4.5	15	21	9	7.3	3.5	1.27	11.4	0.5	133	3.4	99	8413.02	386	4.74	0.14	0	75	0	0	0	0	0	0	0	0	0	400	0	1	1	0	0
267	0	59	0	0	0	0	0	0	1	0	1	0	4900	4210	330	12.7576	7.8	390	190	63	5.6	3.2	0.23	11.3	0.6	130	3.7	95	998.09	437	10.53	0.213	0	99	0	0	0	0	0	0	0	0	0	324.6	0	1	1	0	0
268	1	77	0	1	0	1	0	0	1	0	0	0	13100	12290	540	22.7593	9.3	222	29	16	6	3.3	0.5	40.5	1.65	135	5.3	104		535	13.41	0.674	3	167	0	0	0	0	0	1	1	0	0	172.2	1	1	1	0	0
269	1	51	0	1	1	0	0	1	0	0	0	0	9200	8810	200	44.05	11.6	206	38	83	6	3.8	0.61	51.1	8.46	134	5.6	95	193.68	919	4.54	2.7	2	111	0	0	0	0	0	1	1	0	0	164	1	1	1	0	0
270	1	74	0	0	0	1	0	0	1	0	1	0	1400	0	0	#DIV/0!	11	90	14	9	5.8	3.5	0.75	14.3	0.82	134	2.8	95		341	9.51	0.127	1	124	0	0	0	0	0	0	0	0	0	293.2	0	1	1	0	0
271	1	58	0	1	0	0	0	1	1	0	1	0	5700	2980	2270	1.31278	10.5	91	628	215	5.6	3.1	1.13	45.2	6.21	132	4.4	91		1301	3.11	3	2	188	0	0	0	0	0	0	0	0	0	400	0	1	1	0	0
272	1	60	0	0	1	1	0	0	1	0	0	0	22900	19920	1100	18.1091	11.9	523	20	17	7.1	3.1	0.47	13	0.77	133	4.4	97		595	29.63	0.657	0	110	0	0	0	0	0	0	0	0	0	218.8	0	1	1	0	0
273	1	87	0	1	1	0	1	0	0	0	0	0	5600	3050	1860	1.63978	12.8	107	37	12	6.4	3.6	0.53	26.1	1.11	135	4.2	94		407	4.18	1.37	3	167	0	0	0	0	1	1	1	0	0	140	1	1	1	0	0
274	1	73	0	1	0	0	0	1	0	0	0	0	17200	15070	1460	10.3219	14.1	194	407	70	6.4	3.8	0.68	39.2	2.73	137	3.9	99	132.45	1848	10.97	51.2	2	113	0		0		0	0	0	0	0	333	1	0	0		0
275	1	58	0	0	0	0	1	0	0	0	1	0	4300	2990	680	4.39706	9.8	94	21	24	5.1	3.4	0.81	17.3	0.65	137	3.7	97	1866	397	4.26	5.24	0	99	0		0		0	0	0	0	0	350	0	0	0		0
276	1	83	0	1	1	0	0	0	0	0	0	0	7400	5610	1330	4.21805	8.5	107	88	14	5.1	2.5	0.41	17.1	1.66	132	3.5	101		488	11.49	15.4	4	183	0		0		1	1	1	0	0	228	1	0	0		0
277	0	59	0	0	0	0	0	0	1	0	0	0	10900	9370	660	14.197	12	175	21	22	6.8	4.3	0.62	13.9	0.48	138	3.5	101		677	1.64	0.041	1	99	0		0		0	0	0	0	0	350	0	0	0		0
278	1	79	0	1	0	0	0	1	0	0	0	0	13500	13040	280	46.5714	10.8	88	30	13	5.5	3.1	0.53	24.2	1.12	134	3.9	98		491	16.89	200.4	4	159	1	E.coli	0		1	1	1	0	0	220	1	0	0		0
279	1	60	0	0	0	0	1	0	0	0	1	0	1600	720	300	2.4	12	135	20	38	6.1	4.2	0.7	10.2	0.66	137	3.7	99		587	5.38	0.107	0	90	0				0	0	0	0	0	350	0	0	0		0
280	1	71	0	0	1	0	0	0	0	0	1	0	2000	660	750	0.88	13.1	73	43	34	6.3	3.6	1.25	27.4	0.84	139	3.6	105		1141	4.75	0.123	2	111	0				0	1	1	0	0	134	0	0	0		0
[truncated: 11 more columns]
